# Supplementary material for: Low-Dose Quercetin Dephosphorylates AKT and Suppresses Proteins Related to Migration in Human Metastatic Uveal Melanoma Cells
Source: Life (Basel). 2025 Jun 18;15(6):979. doi: 10.3390/life15060979 (PMC12193735; doi:10.3390/life15060979)
Supplement: Supplementary file 1 [file life-15-00979-s001.zip]

Archive with 1 entries (1 files):
- life-3662000-supplementary.pdf
